# Supplementary material for: TDP-43 enhances translation of specific mRNAs linked to neurodegenerative disease
Source: Nucleic Acids Res. 2018 Oct 24;47(1):341–61. doi: 10.1093/nar/gky972 (PMC6326785; doi:10.1093/nar/gky972)
Supplement: Supplementary Data [file gky972_supplemental_files.zip]

Archive with 10 entries (10 files):
- Supp Table 1-HTS read counts and mapping data.xlsx
- Supp Table 2- HTS mapped reads counts- UTRs or CDS.xlsx
- Supp Table 3- DEGs in Ribosome Footprints-MN1.xlsx
- Supp Table 4- DEGs in Ribosome Footprints-Cortical Neurons.xlsx
- Supp Table 5- DEGs in Total mRNA-MN1.xlsx
- Supp Table 6- DEGs in Total mRNA-Cortical Neurons.xlsx
- Supp Table 7- Consolidated TDP-43 CLIP qRT-PCR results.xlsx
- Supp Table 8-(UG) repeat motifs analysis.xlsx
- Supp Table 9- Cloning Primers.xlsx
- SUPPLEMENTARY MATERIAL- Neelagandan et al-NAR-02745-R2.pdf
