# Supplementary material for: TDP-43 enhances translation of specific mRNAs linked to neurodegenerative disease
Source: Nucleic Acids Res. 2018 Oct 24;47(1):341–61. doi: 10.1093/nar/gky972 (PMC6326785; doi:10.1093/nar/gky972)
Supplement: Supplementary Data [file gky972_supplemental_files.zip › Supp Table 1-HTS read counts and mapping data.xlsx]

## Sheet: Counts-Primary neurons
	wt_fp_1		wt_fp_2		wt_total_1		wt_total_2		hwt_fp_1		hwt_fp_2		hwt_fp_3		hwt_total_1		hwt_total_2		hwt_total_3		a315_fp_1		a315_fp_2		a315_fp_3		a315_total_1		a315_total_2		a315_total_3
Name	#Reads	Perc	#Reads	Perc	#Reads	Perc	#Reads	Perc	#Reads	Perc	#Reads	Perc	#Reads	Perc	#Reads	Perc	#Reads	Perc	#Reads	Perc	#Reads	Perc	#Reads	Perc	#Reads	Perc	#Reads	Perc	#Reads	Perc	#Reads	Perc
n_total	17746085	100.00%	9832209	100.00%	17550926	100.00%	44830006	100.00%	2533986	100.00%	2785088	100.00%	24010119	100.00%	5173567	100.00%	6691831	100.00%	36714853	100.00%	7183368	100.00%	17307566	100.00%	32906918	100.00%	11393273	100.00%	18409966	100.00%	32529582	100.00%
n_posttrim	16854149	94.97%	9329002	94.88%	15627377	89.04%	40553904	90.46%	2495372	98.48%	2582964	92.74%	23698096	98.70%	5019507	97.02%	6263766	93.60%	36235606	98.69%	6830426	95.09%	16460812	95.11%	32406392	98.48%	10788733	94.69%	16997503	92.33%	32305941	99.31%
n_ncrna_contaminants	6177176	34.81%	3365098	34.23%	6296459	35.88%	17225929	38.42%	859531	33.92%	1053736	37.83%	4212743	17.55%	1816949	35.12%	2762751	41.29%	8274102	22.54%	1369466	19.06%	6303453	36.42%	7636479	23.21%	2895995	25.42%	6268336	34.05%	9238885	28.40%
n_reads_of_interest	10676973	60.17%	5963904	60.66%	9330918	53.16%	23327975	52.04%	1635841	64.56%	1529228	54.91%	19485353	81.15%	3202558	61.90%	3501015	52.32%	27961504	76.16%	5460960	76.02%	10157359	58.69%	24769913	75.27%	7892738	69.28%	10729167	58.28%	23067056	70.91%
n_mapped	4729750	26.65%	2721738	27.68%	6293448	35.86%	13426602	29.95%	719436	28.39%	690167	24.78%	7622582	31.75%	1982040	38.31%	2001139	29.90%	14751864	40.18%	1772980	24.68%	4672345	27.00%	8863861	26.94%	4726974	41.49%	6876287	37.35%	11827235	36.36%
n_mapped_multi	1809156	10.19%	1236253	12.57%	1313303	7.48%	5784884	12.90%	289020	11.41%	285308	10.24%	2844694	11.85%	482655	9.33%	785522	11.74%	3805295	10.36%	726815	10.12%	2068276	11.95%	3689904	11.21%	1098055	9.64%	1602159	8.70%	3050269	9.38%
n_mapped_uni	2920594	16.46%	1485485	15.11%	4980145	28.38%	7641718	17.05%	430416	16.99%	404859	14.54%	4777888	19.90%	1499385	28.98%	1215617	18.17%	10946569	29.82%	1046165	14.56%	2604069	15.05%	5173957	15.72%	3628919	31.85%	5274128	28.65%	8776966	26.98%
n_mapped_uni_4err	50923	0.29%	50349	0.51%	10462	0.06%	38952	0.09%	12710	0.50%	13446	0.48%	69403	0.29%	4437	0.09%	6547	0.10%	36133	0.10%	37669	0.52%	104868	0.61%	26374	0.08%	15935	0.14%	16014	0.09%	31226	0.10%
n_mapped_uni_3err	132184	0.74%	85742	0.87%	51439	0.29%	211042	0.47%	24396	0.96%	22122	0.79%	232625	0.97%	22831	0.44%	33264	0.50%	253172	0.69%	51422	0.72%	153341	0.89%	225422	0.69%	66239	0.58%	82499	0.45%	203180	0.62%
n_mapped_uni_2err	158966	0.90%	82234	0.84%	136611	0.78%	401295	0.90%	25154	0.99%	20852	0.75%	214680	0.89%	50048	0.97%	63780	0.95%	487386	1.33%	57790	0.80%	148110	0.86%	232476	0.71%	139012	1.22%	155833	0.85%	405827	1.25%
n_mapped_uni_1err	753145	4.24%	397297	4.04%	968504	5.52%	2025582	4.52%	119732	4.73%	104244	3.74%	1562667	6.51%	309351	5.98%	310074	4.63%	2286012	6.23%	341073	4.75%	832979	4.81%	2035950	6.19%	717142	6.29%	930356	5.05%	1973458	6.07%
n_mapped_uni_0err	1825376	10.29%	869863	8.85%	3813129	21.73%	4964847	11.07%	248424	9.80%	244195	8.77%	2698513	11.24%	1112718	21.51%	801952	11.98%	7883866	21.47%	558211	7.77%	1364771	7.89%	2653735	8.06%	2690591	23.62%	4089426	22.21%	6163275	18.95%
n_assigned	1304116	7.35%	575476	5.85%	3609519	20.57%	3206139	7.15%	192008	7.58%	166064	5.96%	2389229	9.95%	986092	19.06%	600385	8.97%	6969578	18.98%	473805	6.60%	1042983	6.03%	2528820	7.68%	2353325	20.66%	3456956	18.78%	5395138	16.59%
n_assigned_pc	1249518	7.04%	525794	5.35%	3515283	20.03%	2866086	6.39%	180122	7.11%	147189	5.28%	2263228	9.43%	953083	18.42%	548437	8.20%	6661359	18.14%	442153	6.16%	906093	5.24%	2379213	7.23%	2263934	19.87%	3345664	18.17%	5118898	15.74%

## Sheet: Counts-MN1
	control_fp_1		control_fp_2		control_total_1		control_total_2		a315_fp_1		a315_fp_2		a315_total_1		a315_total_2		hwt_fp_1		hwt_fp_2		hwt_total_1		hwt_total_2
Name	#Reads	Perc	#Reads	Perc	#Reads	Perc	#Reads	Perc	#Reads	Perc	#Reads	Perc	#Reads	Perc	#Reads	Perc	#Reads	Perc	#Reads	Perc	#Reads	Perc	#Reads	Perc
n_total	10149706	100.00%	13278394	100.00%	8011534	100.00%	11922626	100.00%	15096843	100.00%	9111530	100.00%	17305020	100.00%	12437698	100.00%	5881432	100.00%	4996996	100.00%	7749899	100.00%	6113229	100.00%
n_posttrim	10114152	99.65%	13130197	98.88%	7882656	98.39%	11794257	98.92%	14577603	96.56%	8945876	98.18%	16342011	94.44%	11972494	96.26%	5862879	99.68%	4951312	99.09%	7706814	99.44%	6067703	99.26%
n_ncrna_contaminants	1792892	17.66%	2264562	17.05%	4000498	49.93%	4280714	35.90%	3131399	20.74%	1499136	16.45%	7007136	40.49%	5060412	40.69%	713953	12.14%	1008605	20.18%	2894637	37.35%	1801327	29.47%
n_reads_of_interest	8321260	81.99%	10865635	81.83%	3882158	48.46%	7513543	63.02%	11446204	75.82%	7446740	81.73%	9334875	53.94%	6912082	55.57%	5148926	87.55%	3942707	78.90%	4812177	62.09%	4266376	69.79%
n_mapped	3396726	33.47%	3427540	25.81%	2826127	35.28%	4879135	40.92%	4549446	30.14%	2265054	24.86%	6154481	35.56%	4156877	33.42%	2125502	36.14%	1321331	26.44%	3388803	43.73%	2727263	44.61%
n_mapped_multi	1480606	14.59%	1570278	11.83%	767994	9.59%	1342916	11.26%	1944831	12.88%	1025209	11.25%	1685560	9.74%	1162759	9.35%	892812	15.18%	578290	11.57%	903668	11.66%	728595	11.92%
n_mapped_uni	1916120	18.88%	1857262	13.99%	2058133	25.69%	3536219	29.66%	2604615	17.25%	1239845	13.61%	4468921	25.82%	2994118	24.07%	1232690	20.96%	743041	14.87%	2485135	32.07%	1998668	32.69%
n_mapped_uni_4err	7524	0.07%	55568	0.42%	1167	0.01%	24378	0.20%	13248	0.09%	12866	0.14%	16912	0.10%	22397	0.18%	6799	0.12%	26305	0.53%	4093	0.05%	14157	0.23%
n_mapped_uni_3err	78442	0.77%	87246	0.66%	23107	0.29%	99726	0.84%	140582	0.93%	48900	0.54%	97768	0.56%	81452	0.65%	53471	0.91%	35346	0.71%	43038	0.56%	53991	0.88%
n_mapped_uni_2err	76250	0.75%	112982	0.85%	70222	0.88%	212894	1.79%	100356	0.66%	55056	0.60%	212426	1.23%	170984	1.37%	51972	0.88%	44211	0.88%	109078	1.41%	114988	1.88%
n_mapped_uni_1err	800813	7.89%	774163	5.83%	474126	5.92%	1097036	9.20%	1191244	7.89%	611028	6.71%	1116441	6.45%	916880	7.37%	500841	8.52%	324242	6.49%	599577	7.74%	606299	9.92%
n_mapped_uni_0err	953091	9.39%	827303	6.23%	1489511	18.59%	2102185	17.63%	1159185	7.68%	511995	5.62%	3025374	17.48%	1802405	14.49%	619607	10.53%	312937	6.26%	1729349	22.31%	1209233	19.78%
n_assigned	940822	9.27%	849125	6.39%	1462713	18.26%	2329298	19.54%	1219222	8.08%	521904	5.73%	2988339	17.27%	1912457	15.38%	631354	10.73%	332370	6.65%	1720465	22.20%	1328528	21.73%
n_assigned_pc	879205	8.66%	773380	5.82%	1411590	17.62%	2198608	18.44%	1110305	7.35%	489789	5.38%	2834508	16.38%	1800769	14.48%	590016	10.03%	301208	6.03%	1647130	21.25%	1258453	20.59%
