# Supplementary material for: TDP-43 enhances translation of specific mRNAs linked to neurodegenerative disease
Source: Nucleic Acids Res. 2018 Oct 24;47(1):341–61. doi: 10.1093/nar/gky972 (PMC6326785; doi:10.1093/nar/gky972)
Supplement: Supplementary Data [file gky972_supplemental_files.zip › Supp Table 2- HTS mapped reads counts- UTRs or CDS.xlsx]

## Sheet: counts_proportions-1
Sample info	5UTR_TotalLength	5UTR_TotalCount	5UTR_CountsPerKb	CDS_TotalLength	CDS_TotalCount	CDS_CountsPerKb	3UTR_TotalLength	3UTR_TotalCount	3UTR_CountsPerKb
MN1-control-totalmRNA 1	6393671	136902	21.41	36291559	872743	24.05	30684926	554967	18.09
MN1-control-FP 1	6393671	98187	15.36	36291559	733910	20.22	30684926	153305	5
MN1- hTDP-43-total mRNA 1	6393671	170740	26.7	36291559	1028078	28.33	30684926	630110	20.53
MN1-hTDP-43- FP 1	6393671	70369	11.01	36291559	481576	13.27	30684926	107796	3.51
MN1- hTDP-43A315T- total mRNA 1	6393671	315156	49.29	36291559	1762534	48.57	30684926	1067689	34.8
MN1- hTDP-43A315T- FP 1	6393671	136056	21.28	36291559	904164	24.91	30684926	174727	5.69
MN1-control-totalmRNA 2	6393671	245778	38.44	36291559	1359803	37.47	30684926	840582	27.39
MN1-control-FP 2	6393671	109436	17.12	36291559	685931	18.9	30684926	120147	3.92
MN1- hTDP-43-total mRNA 2	6393671	148291	23.19	36291559	790665	21.79	30684926	463929	15.12
MN1-hTDP-43- FP 2	6393671	45657	7.14	36291559	269427	7.42	30684926	39289	1.28
MN1- hTDP-43A315T- total mRNA 2	6393671	209394	32.75	36291559	1096185	30.2	30684926	685817	22.35
MN1- hTDP-43A315T- FP 2	6393671	68903	10.78	36291559	414769	11.43	30684926	72500	2.36
Primary neuron- hTDP-43-total mRNA 1	6393671	547880	85.69	36291559	3537011	97.46	30684926	3117201	101.59
Primary neuron-hTDP-43- FP 1	6393671	205167	32.09	36291559	2046110	56.38	30684926	282700	9.21
Primary neuron- hTDP-43A315T- total mRNA 1	6393671	416491	65.14	36291559	2694234	74.24	30684926	2409804	78.53
Primary neuron- hTDP-43A315T- FP 1	6393671	219309	34.3	36291559	2035937	56.1	30684926	364865	11.89
Primary neuron-control-totalmRNA 2	6393671	297753	46.57	36291559	1981032	54.59	30684926	1559437	50.82
Primary neuron-control-FP 2	6393671	110815	17.33	36291559	1089045	30.01	30684926	203346	6.63
Primary neuron- hTDP-43-total mRNA 2	6393671	97451	15.24	36291559	543264	14.97	30684926	396801	12.93
Primary neuron-hTDP-43- FP 2	6393671	16985	2.66	36291559	161958	4.46	30684926	23131	0.75
Primary neuron- hTDP-43A315T- total mRNA 2	6393671	189336	29.61	36291559	1234323	34.01	30684926	1038832	33.85
Primary neuron- hTDP-43A315T- FP 2	6393671	39327	6.15	36291559	400308	11.03	30684926	54851	1.79
Primary neuron-control-totalmRNA 3	6393671	219163	34.28	36291559	1325671	36.53	30684926	1425590	46.46
Primary neuron-control-FP 3	6393671	53599	8.38	36291559	459173	12.65	30684926	66940	2.18
Primary neuron- hTDP-43-total mRNA 3	6393671	43534	6.81	36291559	273867	7.55	30684926	262586	8.56
Primary neuron-hTDP-43- FP 3	6393671	16060	2.51	36291559	129718	3.57	30684926	18681	0.61
Primary neuron- hTDP-43A315T- total mRNA 3	6393671	284857	44.55	36291559	1892342	52.14	30684926	1458179	47.52
Primary neuron- hTDP-43A315T- FP 3	6393671	97083	15.18	36291559	829939	22.87	30684926	102327	3.33
