# Supplementary material for: TDP-43 enhances translation of specific mRNAs linked to neurodegenerative disease
Source: Nucleic Acids Res. 2018 Oct 24;47(1):341–61. doi: 10.1093/nar/gky972 (PMC6326785; doi:10.1093/nar/gky972)
Supplement: Supplementary Data [file gky972_supplemental_files.zip › Supp Table 3- DEGs in Ribosome Footprints-MN1.xlsx]

## Sheet: GFP (A) vs. A315T (B)
geneID	geneName	baseMean	baseMeanA	baseMeanB	foldChange	log2FoldChange	pval	padj
ENSMUSG00000095892	Rnu5g	68.6069991839148	113.392583110022	23.8214152578078	0.210079130437434	-2.25099524515569	1.2096354341756e-17	6.22962248600433e-14
ENSMUSG00000095738	Gm25313	691.644697353903	1098.45140396505	284.837990742751	0.259308686496807	-1.94725755951775	2.67425043415704e-14	4.59079657863625e-11
ENSMUSG00000094405	Gm23143	273.174411373941	428.200440489153	118.148382258729	0.275918404296275	-1.85768640441068	7.85760496618826e-17	2.02333327879348e-13
ENSMUSG00000096280	Gm23287	65.3591697612258	98.8032574111375	31.9150821113141	0.323016497103025	-1.63032024674541	6.96119359529887e-12	3.98334966842102e-09
ENSMUSG00000027552	E2f5	337.403785806455	415.831007196453	258.976564416457	0.622792817116949	-0.683175789470919	6.54284112309618e-06	0.0019820959872909
ENSMUSG00000056962	Jmjd6	208.591357685681	156.424566561212	260.75814881015	1.66698974811038	0.737245231861347	0.000157822536964776	0.0312610025141768
ENSMUSG00000029797	Sspo	86.9103569645179	60.9796063453928	112.841107583643	1.85047287685826	0.887893989618755	4.72066336975802e-05	0.0105701810235886
ENSMUSG00000032802	Srxn1	49.496455175919	34.6575583018048	64.3353520500332	1.85631519363795	0.892441694135114	7.06242390275236e-05	0.0145485932396699
ENSMUSG00000092837	Rpph1	88.1442590938843	59.0512010680533	117.237317119715	1.985350255359	0.989393549984518	1.34367638758335e-05	0.00384440744225237
ENSMUSG00000052117	D630039A03Rik	752.54250367778	497.172433145639	1007.91257420992	2.02728974298273	1.01955229546074	2.28043040420818e-05	0.00559248408651055
ENSMUSG00000026748	Plxdc2	77.7236184606558	50.9409894737039	104.506247447608	2.05151585250527	1.03669030228913	1.66550792750795e-05	0.00428868291333297
ENSMUSG00000015340	Cybb	261.995417265349	168.779042978556	355.211791552142	2.104596549924	1.07354369589965	8.92352785838067e-07	0.000328258346219003
ENSMUSG00000028661	Epha8	102.688427592327	63.8752596669606	141.501595517694	2.21528016098047	1.14748916437751	8.05558028613687e-08	3.77147622487317e-05
ENSMUSG00000008035	Mid1ip1	489.901168693131	299.725568827128	680.076768559133	2.26899817463147	1.18205544838831	4.81553221907724e-06	0.00165333272854985
ENSMUSG00000052551	Adarb2	166.105458328738	101.073976178288	231.136940479188	2.28680961429159	1.19333626083019	1.38805175057343e-07	5.80714207346593e-05
ENSMUSG00000046854	Pip5kl1	89.5880470194025	53.8096393739002	125.366454664905	2.32981406535336	1.22021482282106	6.66349453066651e-05	0.0142987486803885
ENSMUSG00000022091	Sorbs3	122.956998723956	66.1340669643139	179.779930483598	2.71841637352512	1.44276644728028	5.65478433521381e-13	5.09052668392558e-10
ENSMUSG00000076281	Gm24270	67.9667153170904	36.1684604838984	99.7649701502825	2.75834162736056	1.46380114922914	1.43047238091861e-05	0.00387733303248993
ENSMUSG00000032492	Pth1r	67.2365167955195	35.5046110383122	98.9684225527268	2.78748082737569	1.47896188203917	1.46588052339917e-07	5.80714207346593e-05
ENSMUSG00000044786	Zfp36	79.3999025089177	40.749218138024	118.050586879811	2.89700250149477	1.53456093034271	5.92892526168201e-06	0.0019083728186039
ENSMUSG00000041578	Crx	49.1301338704612	23.1380880749525	75.12217966597	3.24668915697021	1.69896926538636	2.78294949687858e-05	0.00651463177678394
ENSMUSG00000028152	Tspan5	65.0207439335637	30.6114536450873	99.4300342220401	3.24813174097654	1.69961014797849	1.10306725204844e-10	5.68079634804944e-08
ENSMUSG00000053641	Dennd4a	217.768436722972	97.4604665683906	338.076406877554	3.46885684812844	1.79446030509344	1.06393684257346e-12	7.70090633829068e-10
ENSMUSG00000029245	Epha5	408.013923606477	175.855953139918	640.171894073037	3.64031971987716	1.86406516416713	1.50569631992779e-13	1.93858401190703e-10
ENSMUSG00000026885	Ttll11	41.2675958700188	17.6591811709161	64.8760105691214	3.67378362231025	1.87726665742021	1.19625729526846e-12	7.70090633829068e-10
ENSMUSG00000014592	Camta1	171.82290118296	53.353086311267	290.292716054653	5.44097326181015	2.44386473868104	5.93071069971912e-13	5.09052668392558e-10

## Sheet:  GFP (A) vs. hTDP-43 (B)
	geneName	baseMean	baseMeanA	baseMeanB	foldChange	log2FoldChange	pval	padj
ENSMUSG00000094405	Gm23143	254.771098534237	331.074339028682	178.467858039793	0.539056752520863	-0.89149092530434	8.42400270644325e-06	0.0124984120154596
ENSMUSG00000098973	Mir6236	46.7705397012039	23.6558964068995	69.8851829955083	2.95423947558063	1.56278677810988	2.26202499968337e-09	5.03413663679533e-06
ENSMUSG00000041578	Crx	96.1962624298087	17.8785988640105	174.513925995607	9.7610515971082	3.28703658346507	9.4127747080857e-20	4.18962602256894e-16

## Sheet: hTDP-43 (A) vs. A315T (B)
geneID	geneName	baseMean	baseMeanA	baseMeanB	foldChange	log2FoldChange	pval	padj
ENSMUSG00000098973	Mir6236	40.2111592075598	64.0163219679931	16.4059964471265	0.256278335630235	-1.96421656865683	6.244360031899e-13	2.64511090951241e-09
ENSMUSG00000027552	E2f5	417.015664375638	650.654036812406	183.37729193887	0.281835325017342	-1.82707564564805	1.9670016137577e-06	0.000833221883587764
ENSMUSG00000041578	Crx	106.860756969727	160.538311518815	53.1832024206389	0.331280439650106	-1.59387507243095	1.94572318961352e-05	0.00749280311927532
ENSMUSG00000015340	Cybb	191.025995892995	130.781764517059	251.270227268932	1.921294059587	0.942078344532221	6.77559771684394e-05	0.0200968561850466
ENSMUSG00000046854	Pip5kl1	67.3154159414857	45.9007693247639	88.7300625582075	1.93308443112165	0.950904651362062	0.000186463835771477	0.046462400489881
ENSMUSG00000032802	Srxn1	32.7862722277211	20.0653992289762	45.5071452264661	2.26794118109296	1.18138322456327	7.11645049045559e-05	0.0200968561850466
ENSMUSG00000028661	Epha8	71.7597682393546	43.4277542681255	100.091782210584	2.304788352458	1.20463427478539	5.69313312093254e-05	0.0185508553079002
ENSMUSG00000052551	Adarb2	116.933483425292	70.3524287746451	163.514538075938	2.32422022841191	1.21674677587865	4.1474681400388e-05	0.014640562534337
ENSMUSG00000056962	Jmjd6	126.703688674442	68.954793237767	184.452584111117	2.67497842354621	1.41952725474054	4.86414440550623e-07	0.000257556446271555
ENSMUSG00000076281	Gm24270	48.0817486132114	25.548522704116	70.6149745223067	2.76395529166664	1.46673427961456	0.000123852754593558	0.0327900167786446
ENSMUSG00000028152	Tspan5	46.5836789401386	22.8284447010206	70.3389131792565	3.08119602979838	1.62349047147865	1.74312906164472e-07	0.000105484210073244
ENSMUSG00000014592	Camta1	135.915462678558	66.2852415471236	205.545683809993	3.10092682794051	1.63269948331498	3.10952993334233e-08	2.19532813293969e-05
ENSMUSG00000032492	Pth1r	46.1935173537545	22.3589855663155	70.0280491411934	3.13198686646557	1.64707816290842	5.79095128688142e-07	0.000272560773902552
ENSMUSG00000053641	Dennd4a	154.540409930355	69.8722277727027	239.208592088008	3.42351460248503	1.77547816604121	7.29741278024853e-09	6.18236810742655e-06
ENSMUSG00000029245	Epha5	291.252347450961	129.652675661112	452.85201924081	3.49280889832525	1.80438771087462	6.89411762245512e-09	6.18236810742655e-06
ENSMUSG00000022091	Sorbs3	79.1550097099356	31.1820323205775	127.127987099294	4.07696284168752	2.02749480785481	2.48021743743372e-10	5.25310053248463e-07
ENSMUSG00000026885	Ttll11	26.1462502531663	6.41129987731284	45.8812006290197	7.15630238906402	2.83921434965729	1.43945953303651e-09	2.03251686064755e-06
