# Supplementary material for: TDP-43 enhances translation of specific mRNAs linked to neurodegenerative disease
Source: Nucleic Acids Res. 2018 Oct 24;47(1):341–61. doi: 10.1093/nar/gky972 (PMC6326785; doi:10.1093/nar/gky972)
Supplement: Supplementary Data [file gky972_supplemental_files.zip › Supp Table 4- DEGs in Ribosome Footprints-Cortical Neurons.xlsx]

## Sheet: hTDP-43 (A) vs. A315T (B) 
geneID	geneName	baseMean	baseMeanA	baseMeanB	foldChange	log2FoldChange	pval	padj
ENSMUSG00000079450	3110007F17Rik	48.715111752113	46.6643338335185	50.7658896707076	1.0878948760272	0.121539154785323	4.58722924097168e-07	0.000303424363248272
ENSMUSG00000025209	Peo1	33.1640060982519	30.5034700595774	35.8245421369264	1.17444153294547	0.231974893657322	1.54256706451605e-05	0.00716821326031445
ENSMUSG00000029797	Sspo	40.4028336272365	33.3579912692017	47.4476759852712	1.4223780923247	0.508305008851531	1.54086368399335e-06	0.000934277013727966
ENSMUSG00000026321	Tnfrsf11a	28.3811705773242	22.3368819880609	34.4254591665876	1.54119358221027	0.6240480834974	3.09245141715036e-07	0.00022500676511186
ENSMUSG00000031297	Slc7a3	66.5537189070761	48.4061407160424	84.7012970981098	1.74980479429211	0.807193986049132	1.57629758335667e-05	0.00716821326031445
ENSMUSG00000030830	Itgal	30.0054244022397	21.5312274963518	38.4796213081276	1.78715409117513	0.837664031128211	4.5475228639195e-09	5.51462939297972e-06
ENSMUSG00000064945	Rny3	104.429317694669	73.8776619654294	134.980973423909	1.82708778043182	0.869545948334023	1.51080841538709e-05	0.00716821326031445
ENSMUSG00000029191	Rfc1	63.5271759560549	43.9208242865479	83.133527625562	1.89280435820564	0.920525300617486	2.14357289501871e-05	0.00917449199068007
ENSMUSG00000008035	Mid1ip1	38.0601523628392	22.8763360345658	53.2439686911126	2.32746925078657	1.2187621078353	5.19229732639811e-08	5.05680248181752e-05
ENSMUSG00000095738	Gm25313	102.564706790132	59.2375502569323	145.891863323332	2.4628274243373	1.300315538606	6.92809118727001e-11	2.52043957392883e-07
ENSMUSG00000029730	Mcm7	118.777222872327	66.3358166837984	171.218629060855	2.58108873336104	1.36797973964166	1.66424760925802e-07	0.000134545173388459
ENSMUSG00000095676	Gm25099	21.1953525622332	11.7507656573822	30.6399394670843	2.60748451296323	1.3826586839483	8.86857817642271e-06	0.00496367498551166
ENSMUSG00000041515	Irf8	67.7342528617405	33.800539965246	101.667965758235	3.00787992921921	1.58874697759486	1.22147441331304e-10	2.78051836175634e-07
ENSMUSG00000033860	Fgg	105.208777279077	52.0029535163882	158.414601041765	3.04626161265711	1.60703984565839	9.48003817915623e-10	1.37953515583081e-06
ENSMUSG00000032492	Pth1r	12.4671462417206	5.08178494450049	19.8525075389406	3.90660127411039	1.96591401487187	5.55998073866687e-08	5.05680248181752e-05
ENSMUSG00000044224	Dnajc21	19.412669376354	6.3366638769592	32.4886748757487	5.12709455741863	2.35814150515884	1.52859723021239e-10	2.78051836175634e-07
ENSMUSG00000052117	D630039A03Rik	121.004467516093	31.7142970502339	210.294637981953	6.63090963828889	2.72920679501818	8.1267676869556e-19	5.91303616902889e-15

## Sheet: WT (A) vs. A315T (B)
geneID	geneName	baseMean	baseMeanA	baseMeanB	foldChange	log2FoldChange	pval	padj
ENSMUSG00000028163	Nfkb1	168.623289284948	339.698624945156	54.573065511477	0.160651417179824	-2.63799438734734	1.77232616397092e-27	4.1141598019645e-24
ENSMUSG00000083558	Gm12896	30.2569749406067	54.8822741523009	13.8401087994772	0.252178121501857	-1.9874849792924	5.60796843086048e-16	3.25449101270937e-13
ENSMUSG00000036928	Stag3	377.852999259926	677.405228026512	178.151513415535	0.262991051802988	-1.92691438183014	2.16367115963757e-33	7.53390297785802e-30
ENSMUSG00000025591	Tma16	26.1558971708807	45.2883557097746	13.4009248116181	0.295902215958036	-1.75680759423353	3.03620185681204e-05	0.00660753429088721
ENSMUSG00000084258	Gm12054	88.235387221005	147.786381714527	48.5347242253237	0.328411343875217	-1.60642413381955	6.25503314932928e-06	0.00174240203407716
ENSMUSG00000031450	Grk1	44.8194038431201	73.0212057935561	26.0182025428294	0.356310228790079	-1.48879419459634	2.55085240488536e-11	1.11025850922635e-08
ENSMUSG00000064336	mt-Tf	43.1270888970511	69.9324884147669	25.2568225519073	0.36116007201274	-1.46928969014525	1.38543890971598e-05	0.00357340613602299
ENSMUSG00000041907	Gpr45	27.586968910412	44.4166956596538	16.3671510775841	0.368490965717003	-1.44029884564856	1.4371470457522e-05	0.00357439000950654
ENSMUSG00000045657	Pcdhb10	48.1373343790852	76.2891184475422	29.3694783334471	0.384975982566139	-1.37715965145268	3.23792011272783e-05	0.00665579942182144
ENSMUSG00000031706	Rfx1	29.429916718964	46.5355723372456	18.0261463067763	0.387362729228727	-1.36824294565349	4.84457912528676e-07	0.000168688245142485
ENSMUSG00000091537	Tma7	33.6846318665274	50.7140272854791	22.3317015872262	0.440345655483378	-1.18329166277525	2.69038826617525e-05	0.0060438270598853
ENSMUSG00000029048	Rer1	275.870567385051	401.195138920856	192.320853027847	0.479369848660571	-1.06078892548281	2.18377335992466e-11	1.01385317856769e-08
ENSMUSG00000051920	Rspo2	33.8602973192972	47.0801161083811	25.0470847932414	0.532009834801205	-0.910475179071087	7.10784453633588e-05	0.0126920588079598
ENSMUSG00000026192	Atic	45.0045171090678	61.5953446539499	33.9439654124797	0.551080046766213	-0.859666203159822	6.64623661041173e-05	0.0121801030933966
ENSMUSG00000020829	Slc46a1	87.9704707185033	119.260286096051	67.1105938001379	0.562723736433832	-0.829501275417376	4.35936758446485e-05	0.00867389595948948
ENSMUSG00000063415	Cyp26b1	236.226097308624	318.245940460243	181.546201874212	0.570458814373758	-0.809805363401637	0.000197654181682012	0.0320107842147333
ENSMUSG00000035095	Fam167a	258.492282671069	227.581256471029	279.099633471096	1.22637355026039	0.294398487204189	2.14642876867678e-05	0.00515438963622933
ENSMUSG00000064945	Rny3	182.978884565931	156.895704820041	200.367671063191	1.27707556617316	0.352843893652869	3.24952872403689e-05	0.00665579942182144
ENSMUSG00000042790	Rnf214	202.956650422014	140.547883550219	244.562495003211	1.74006529892587	0.799141446688303	0.000148268162461577	0.0245842734138672
ENSMUSG00000030428	Ttyh1	685.865742926091	460.527586056466	836.091180839175	1.81550727069075	0.860372707812861	2.25596071290854e-05	0.00523683680156503
ENSMUSG00000038418	Egr1	180.926511474153	121.398928909293	220.611566517393	1.81724475248237	0.861752739557136	0.000110127492391319	0.0191731964253287
ENSMUSG00000021250	Fos	51.0134649056725	33.495846019883	62.6918774961987	1.87163140942865	0.904296345098915	0.000132340015720131	0.0224784358408535
ENSMUSG00000098343	Mir6240	21.2926192537171	13.7825814721715	26.2993111080808	1.90815567904909	0.932178880059264	0.000210025306335387	0.0332412780299917
ENSMUSG00000045903	Npas4	34.1619117482879	21.6242717873914	42.5203383888856	1.96632463774702	0.975501528496051	0.000236175437365136	0.036549461018018
ENSMUSG00000029191	Rfc1	98.8466566487089	62.0117335569469	123.403272043217	1.98999874644518	0.992767521976013	3.55524102272153e-10	1.37548324901293e-07
ENSMUSG00000028463	Car9	73.936711183896	46.2193141668454	92.4149758619297	1.99948825567433	0.999630807264493	1.29555127512911e-11	6.44444219999939e-09
ENSMUSG00000022602	Arc	33.9620832065098	20.7628198186824	42.7615921317281	2.05952719838426	1.04231317875047	5.59572527954512e-05	0.0105320623910141
ENSMUSG00000023781	Hes7	35.0780472778104	20.1589776405969	45.0240937026195	2.2334512446677	1.15927476153893	3.79891149964948e-07	0.000139240103597679
ENSMUSG00000023034	Nr4a1	63.208723270947	35.8225921353866	81.4661440279872	2.27415547484942	1.18533088885053	3.53204849243216e-06	0.00102488273755406
ENSMUSG00000008035	Mid1ip1	60.701939564968	33.1987039579594	79.0374299696404	2.38073841887707	1.25140911471984	2.72947738082859e-06	0.000826438281743056
ENSMUSG00000103831	Gm37608	67.940616060327	32.5948617798739	91.5044522472957	2.80732751270006	1.48919738354595	2.61627693946782e-10	1.07175015332082e-07
ENSMUSG00000023216	Epb4.2	21.0327217379751	10.0696057524734	28.3414657283095	2.81455564646589	1.49290717195303	1.118243656777e-05	0.00299517262530577
ENSMUSG00000052949	Rnf157	2737.74599618987	1175.95919768312	3778.93719519438	3.21349346358247	1.68414253785866	0.000286271812052759	0.0433390630246828
ENSMUSG00000032492	Pth1r	21.288475992436	9.02005048150255	29.4674263330583	3.26688042306274	1.70791364907913	1.94420703168394e-06	0.000615429898574862
ENSMUSG00000029730	Mcm7	181.815400867113	73.3189978826531	254.146336190086	3.46630946316051	1.79340046033679	1.57847303664872e-18	1.22138735858019e-15
ENSMUSG00000027552	E2f5	22.0025454350135	8.49527284601711	31.0073938276778	3.64995855809565	1.8678800836175	7.34754656023488e-07	0.00024365863926417
ENSMUSG00000033860	Fgg	163.633999107791	56.3679844619189	235.144675538372	4.17159985021695	2.06060077775354	1.84636409776263e-20	2.14301326280316e-17
ENSMUSG00000044224	Dnajc21	33.3986182130416	11.1586932947443	48.2252348252398	4.32176362871749	2.11162016867997	3.05491974254071e-12	1.63649700669642e-09
ENSMUSG00000041515	Irf8	102.609633693152	30.1590769047086	150.910004885448	5.0038005261987	2.32302427839263	5.8360151587097e-18	4.06420095652543e-15
ENSMUSG00000041429	Nthl1	18.2206314191277	5.13873759519263	26.9418939684177	5.24290129031345	2.39036538405457	4.77981918111308e-05	0.0092462946603532
ENSMUSG00000092746	Rn7s6	161.557368271983	42.981375729921	240.60802996669	5.59796018346602	2.48490122551026	7.31843711609858e-23	1.01931192153021e-19
ENSMUSG00000073406	H2-Bl	105.878027912397	27.2877870180695	158.271521841948	5.80008638066339	2.53607438645171	7.20294215009345e-19	6.27016114165635e-16
ENSMUSG00000105925	RP24-274H19.3	612.161701001719	151.836031767449	919.045480491233	6.05288132067912	2.5976220642901	3.47231256750561e-20	3.45445496001558e-17
ENSMUSG00000092702	Gm24514	44.4091576037693	9.92103472151164	67.4012395252744	6.79377115565671	2.76421262266815	2.22699813581907e-17	1.40989227434946e-14
ENSMUSG00000065176	Rnu12	84.9481004416294	17.8915299320433	129.652480781354	7.24658434878445	2.85730114626901	7.25095581061408e-24	1.26239140662791e-20
ENSMUSG00000052117	D630039A03Rik	189.389767823187	5.30707476180444	312.111563197443	58.8104704014614	5.87800112497472	8.05060075827907e-55	5.60643836806554e-51

## Sheet: WT (A) vs. hTDP-43 (B)
geneID	geneName	baseMean	baseMeanA	baseMeanB	foldChange	log2FoldChange	pval	padj
ENSMUSG00000028163	Nfkb1	101.513066345216	193.207831442753	40.3832229468572	0.209014420612772	-2.25832561273035	1.04995923601566e-36	6.46039917920438e-33
ENSMUSG00000031706	Rfx1	16.4308721488106	26.4419682591587	9.75680807524516	0.368989478378399	-1.43834841602099	0.000120586277831616	0.0176658897023317
ENSMUSG00000041907	Gpr45	16.4140555175872	25.2417435646186	10.5289301528995	0.417123727049424	-1.26145271619427	8.42919817929754e-07	0.000235749347260081
ENSMUSG00000028541	B4galt2	24.8719293987104	38.0555650017226	16.0828389967023	0.422614642457005	-1.24258534125827	0.000156852189494128	0.0214469227101637
ENSMUSG00000064336	mt-Tf	27.0218020041468	39.6687700169976	18.5904899955796	0.468642964922122	-1.09343886915707	0.000161177079176847	0.021559186264677
ENSMUSG00000002083	Bbc3	33.4753171552092	48.6718306726722	23.3443081435672	0.479626671545649	-1.06001620711785	4.00643108000426e-07	0.000123257852176331
ENSMUSG00000046854	Pip5kl1	70.0801915413124	96.7576193060769	52.2952396981361	0.540476709464178	-0.887695645039369	1.40328044619372e-10	7.84944053220907e-08
ENSMUSG00000054199	Gon4l	29.3317548455554	39.6029727381875	22.4842762504673	0.567742133882456	-0.816692282484285	1.38290637921217e-06	0.000354542622970521
ENSMUSG00000024210	Ip6k3	172.765714594814	230.463029287961	134.300838132717	0.582743525274544	-0.779067024887488	7.5442039146405e-08	2.730558040399e-05
ENSMUSG00000027517	Ankrd60	21.8921529160344	29.0137880783834	17.1443961411351	0.590905127411076	-0.75900157734531	1.4510535915575e-05	0.00318869026744761
ENSMUSG00000063415	Cyp26b1	136.976252932826	180.499155235653	107.960984730941	0.598124598367188	-0.741482044039146	4.67845018345779e-12	2.87865039788158e-09
ENSMUSG00000031450	Grk1	31.649989350441	41.4975635165771	25.0849399063503	0.604491873271778	-0.726205150730275	1.2093771088423e-13	1.06304247867238e-10
ENSMUSG00000090266	Mettl23	47.5487142972817	62.1872112685091	37.7897163164635	0.607676651607623	-0.718624233738319	3.41054033663249e-09	1.49893247794998e-06
ENSMUSG00000058488	Kl	1767.85095882203	2297.5553024365	1414.71472974572	0.615747846524283	-0.699588417740342	0.000191556947048278	0.0250776573444267
ENSMUSG00000020829	Slc46a1	53.065487845165	67.6824761305191	43.3208289882623	0.640059753498414	-0.643721499068819	2.85214177271061e-12	1.94991425860982e-09
ENSMUSG00000057193	Slc44a2	48.2792071217846	60.8255601119556	39.914971795004	0.656220373828641	-0.607747708642657	1.94228882162657e-05	0.00385513003853815
ENSMUSG00000025139	Tollip	1676.7015484361	2046.82424552454	1429.95308371048	0.698620356309108	-0.517419414481614	6.82284215491262e-06	0.00155484991774731
ENSMUSG00000036615	Rfxap	309.912950021786	364.167807586316	273.743044978766	0.751694793653286	-0.411781083331524	5.26279786227244e-06	0.00124546135563701
ENSMUSG00000029048	Rer1	194.71224597113	228.109976767619	172.447092106804	0.755982243961561	-0.403575745162486	5.95668488896965e-10	3.05429017681919e-07
ENSMUSG00000036928	Stag3	343.912338853879	385.590761848896	316.126723523868	0.819850356393525	-0.286567489779188	5.04453605760259e-16	6.20780607248575e-13
ENSMUSG00000032519	Slc25a38	94.1923305163531	105.480985487025	86.6665605359051	0.821632070801669	-0.28343559935161	0.000125553251201841	0.0179657942940681
ENSMUSG00000040610	Tlx3	62.6062572341984	67.4939686573601	59.3477829520906	0.879304982840401	-0.185564450659658	5.72706541520003e-09	2.34924223331505e-06
ENSMUSG00000037703	Lzts3	635.646359162072	682.353872331898	604.508017048854	0.885915712594975	-0.17475864983812	6.74607240744867e-05	0.0112185360873059
ENSMUSG00000038756	Ttll6	60.5893261838669	64.8734886023397	57.7332179048851	0.889935459749622	-0.168227382713299	2.32607581079348e-05	0.00433707407994311
ENSMUSG00000084258	Gm12054	78.5978214785885	83.7641747590854	75.1535859582572	0.897204397636661	-0.1564914030933	2.81698633962548e-05	0.0050979167493281
ENSMUSG00000038697	Taf5l	43.0293733292209	45.614040179019	41.3062620960221	0.90556026025999	-0.143117446770361	7.72732645808545e-05	0.01230840532997
ENSMUSG00000025795	Rassf3	158.692570597801	166.163315784841	153.712073806441	0.925066240285412	-0.112371419950636	9.333120471668e-05	0.0140065098200422
ENSMUSG00000025209	Peo1	26.1762301742726	26.8549485798936	25.723751237192	0.95787750852189	-0.0620869161145314	4.39225700689304e-05	0.00772158781811796
ENSMUSG00000083558	Gm12896	32.37086318241	31.1842628333924	33.1619300817551	1.06341875897239	0.0887098212585571	3.04452660556518e-09	1.44099786184943e-06
ENSMUSG00000028463	Car9	27.7969075094321	26.1677755709275	28.8829954684352	1.10376196823257	0.1424290812859	1.37541831915989e-07	4.45418364094253e-05
ENSMUSG00000079450	3110007F17Rik	36.9223123767254	33.2861894163435	39.3463943503133	1.18206364381842	0.24130771415281	0.000300666644787101	0.0362745463799026
ENSMUSG00000029730	Mcm7	50.1648128163118	41.5434728591252	55.9123727877696	1.34587623373158	0.428545746358752	8.32846072362204e-08	2.84694549069147e-05
ENSMUSG00000033860	Fgg	39.0800952426531	31.9416753028044	43.839041869219	1.37247158934616	0.456776285235115	1.67600486085858e-06	0.000412498316354514
ENSMUSG00000022797	Tfrc	65.5707553385612	51.588082640574	74.8925371372193	1.45174104761778	0.537784137469388	0.000293933714881524	0.0361714829533203
ENSMUSG00000030607	Acan	27.7330652653194	21.3939578039126	31.9591369062573	1.49383939143848	0.579025046634	1.80542242908647e-05	0.00370292140205634
ENSMUSG00000103831	Gm37608	24.3444163120977	18.4948428790252	28.244131934146	1.52713554361564	0.610828116767207	1.65662873839031e-05	0.00351490918183297
ENSMUSG00000023781	Hes7	16.2898591094845	11.4278401626526	19.5312050740391	1.70908980140177	0.773228203118955	0.000243333904175212	0.03119236484146
ENSMUSG00000021250	Fos	27.232470660046	19.0106454578469	32.7136874615121	1.72080887700786	0.783086872215655	2.14797987429493e-05	0.00413016255204271
ENSMUSG00000021587	Pcsk1	39.4878929552957	25.0460430165763	49.115792914442	1.96102006540257	0.971604297441679	0.000283458080731145	0.0355942361375251
ENSMUSG00000059991	Nptx2	51.2690798862836	32.3745435598014	63.8654374372717	1.97270541650421	0.980175534936764	1.13776112900509e-08	4.3754026417302e-06
ENSMUSG00000102543	Pcdhgc5	56.136919733561	35.3422066567466	70.0000617847706	1.98063642331762	0.985964075373	8.00156367948644e-05	0.01230840532997
ENSMUSG00000035095	Fam167a	211.795901407956	128.905570808583	267.056121807538	2.07171901208288	1.05082834309964	9.60908588190903e-07	0.000257063936658201
ENSMUSG00000019817	Plagl1	36.8521972551683	22.0369127587188	46.7290535861346	2.12049002043839	1.08439769326308	4.60084445868678e-05	0.00786360998730549
ENSMUSG00000022602	Arc	21.2936193166372	11.7921602475918	27.6279253626675	2.34290620060982	1.22829919635901	7.92347592438836e-05	0.01230840532997
ENSMUSG00000073406	H2-Bl	31.2902860705278	15.4857126211678	41.8266683701012	2.70098441016704	1.43348531276817	2.67940164285404e-12	1.94991425860982e-09
ENSMUSG00000028645	Slc2a1	23.0786002834805	10.1690112641858	31.6849929630103	3.11583812229629	1.63962028274912	0.000129967073787748	0.0181747137503639
ENSMUSG00000092702	Gm24514	12.7798407154844	5.62961031287788	17.5466609838888	3.11685179056717	1.6400895549962	5.58288864426904e-07	0.000163578637277083
ENSMUSG00000092746	Rn7s6	59.5412470968371	24.3688139757412	82.9895358442343	3.40556318936364	1.76789340126657	7.11612950219456e-22	1.4595181609001e-18
ENSMUSG00000105925	RP24-274H19.3	223.682604492536	86.0546088151955	315.434601610763	3.66551665220124	1.87401655962411	3.5707412865086e-22	1.09853855679437e-18
ENSMUSG00000065176	Rnu12	27.234109782616	10.1518742211713	38.6222668235791	3.80444694074656	1.92768674181418	2.34831096867095e-15	2.40819289837206e-12
ENSMUSG00000052117	D630039A03Rik	17.23104509757	3.00913025785747	26.7123216573784	8.87709051066398	3.1500869070221	2.56196818794344e-20	3.940947565104e-17
