# Supplementary material for: TDP-43 enhances translation of specific mRNAs linked to neurodegenerative disease
Source: Nucleic Acids Res. 2018 Oct 24;47(1):341–61. doi: 10.1093/nar/gky972 (PMC6326785; doi:10.1093/nar/gky972)
Supplement: Supplementary Data [file gky972_supplemental_files.zip › Supp Table 5- DEGs in Total mRNA-MN1.xlsx]

## Sheet: GFP (A) vs. A315T (B)
geneID	geneName	baseMean	baseMeanA	baseMeanB	foldChange	log2FoldChange	pval	padj
ENSMUSG00000092909	Gm25732	992.127937592665	1171.44016992148	812.815705263848	0.693860195453541	-0.52728308863153	1.54605065837059e-07	0.000321887747072757
ENSMUSG00000041642	Kif21b	408.223947691574	310.281281493604	506.166613889544	1.63131533894989	0.706035686995119	1.30759917795187e-05	0.0136121074424789
ENSMUSG00000044030	Irf2bp1	560.604793542264	413.54937352671	707.660213557818	1.71118676235188	0.774997227048058	5.98411437437463e-06	0.00711938635854171
ENSMUSG00000030691	Fchsd2	264.098952384055	171.36155955424	356.836345213869	2.08235934676424	1.05821905185556	6.52264739877627e-07	0.00108641215074018
ENSMUSG00000086411	Gm14236	2068.04000652809	1332.46589114375	2803.61412191243	2.10407946690919	1.0731891933901	9.19134827170459e-08	0.000255151828022519
ENSMUSG00000083127	Gm15189	98.9128568948724	59.8567743545114	137.968939435233	2.3049845388943	1.20475707354601	1.0255053976795e-06	0.00142340149197915
ENSMUSG00000052949	Rnf157	338.38019286483	199.569495945013	477.190889784646	2.39110134304356	1.25767527768984	7.3380233479352e-08	0.000255151828022519
ENSMUSG00000083856	Gm13886	101.214743736704	2.23989866840446	200.189588805003	89.3743952031559	6.48178966897641	4.4612531251809e-44	3.71533160265066e-40

## Sheet:  GFP (A) vs. hTDP-43 (B)
geneID	geneName	baseMean	baseMeanA	baseMeanB	foldChange	log2FoldChange	pval	padj
ENSMUSG00000018916	Csf2	63.7282204472275	96.6274271751594	30.8290137192955	0.319050342336145	-1.64814401287704	1.56747188721925e-05	0.0308243346621666
ENSMUSG00000030428	Ttyh1	121.341212829693	169.381777895664	73.3006477637231	0.432754034550724	-1.20838082503736	1.7968251809872e-07	0.000706691343682265
ENSMUSG00000014592	Camta1	62.4403402645757	85.6963671000924	39.1843134290591	0.457245910824811	-1.12895782695634	1.30278407978239e-05	0.0308243346621666
ENSMUSG00000041459	Tardbp	632.435604179495	478.290582528525	786.580625830466	1.64456640913174	0.71770726672643	2.08166231996054e-05	0.0327487116176193
ENSMUSG00000083856	Gm13886	65.4548822802413	1.80467743630892	129.105087124174	71.5391485074643	6.16066104168892	3.05365645039052e-36	2.40200616387719e-32

## Sheet: mn1.total.htdp.a315t.deseq1.fil
geneID	geneName	baseMean	baseMeanA	baseMeanB	foldChange	log2FoldChange	pval	padj
ENSMUSG00000021377	Dek	113.574665083853	151.938917981217	75.2104121864884	0.495004263461887	-1.01448714373788	5.53172561011747e-05	0.0265023629752953
ENSMUSG00000006740	Kif5b	184.965390437219	237.992815782456	131.937965091982	0.554377932200206	-0.851058264791344	6.90463676004241e-05	0.0279844927884519
ENSMUSG00000029504	Ddx51	260.347988415998	192.444313521031	328.251663310966	1.70569687046167	0.770361279517236	9.18931307331114e-05	0.0323863355531566
ENSMUSG00000035095	Fam167a	378.026578019383	277.825283956303	478.227872082464	1.72132595447173	0.783520315491422	6.21200217777709e-05	0.0265023629752953
ENSMUSG00000034883	Lrr1	292.740865767327	214.859537017214	370.622194517439	1.72495109904172	0.786555463241531	8.63670741421383e-05	0.0320372427886657
ENSMUSG00000037703	Lzts3	308.286097289861	224.916159307157	391.656035272565	1.74134235832162	0.800199873348542	6.15706158682352e-05	0.0265023629752953
ENSMUSG00000026525	Opn3	215.665680264684	148.404274677302	282.927085852066	1.90646183519496	0.930897650536316	2.13424266166544e-05	0.0123572650110429
ENSMUSG00000025795	Rassf3	287.989751889485	195.161323699817	380.818180079152	1.95129943197608	0.964435180243378	1.88172442614275e-06	0.0011733275537164
ENSMUSG00000032262	Elovl4	822.876978572639	537.246866724125	1108.50709042115	2.06331047992946	1.04496092939285	5.12081089585576e-08	5.92989901740097e-05
ENSMUSG00000019996	Map7	246.301647509845	146.851866444909	345.751428574781	2.35442311320223	1.23537361029383	2.23378579597802e-08	3.62141353243957e-05
ENSMUSG00000026259	Ngef	63.003656870448	37.5106620693803	88.4966516715156	2.35923992777923	1.23832214389141	0.000134427952738242	0.0454030410373412
ENSMUSG00000044030	Irf2bp1	453.726484825557	267.115561488563	640.337408162551	2.39722989029214	1.26136826763578	1.0435306106168e-10	2.81961970988661e-07
ENSMUSG00000022893	Adamts1	159.272335069741	93.627288389345	224.917381750136	2.4022631181502	1.26439417704733	1.32176644066386e-07	0.000107142387680213
ENSMUSG00000032763	Ilvbl	220.779587494052	129.424116628963	312.135058359141	2.41172253277941	1.27006393559229	2.83410748753782e-08	3.8288792156636e-05
ENSMUSG00000041642	Kif21b	319.92609973793	181.879296812453	457.972902663406	2.51800458155306	1.332280908068	2.05549320989715e-11	1.66618279594263e-07
ENSMUSG00000043067	Dpy19l1	248.615073650614	140.037368590595	357.192778710634	2.55069616278568	1.35089105631046	3.99485805033808e-09	8.09557983901012e-06
ENSMUSG00000028195	Cyr61	74.4963442965557	41.7423503657882	107.250338227323	2.56934114364641	1.3613984564403	5.26882671389503e-05	0.0265023629752953
ENSMUSG00000102465	Gm38198	45.990421806126	24.651064232825	67.329779379427	2.7313132911224	1.44959480572737	8.69503258513009e-05	0.0320372427886657
ENSMUSG00000083127	Gm15189	85.1189547961563	45.4174089905075	124.820500601805	2.74829637745062	1.45853759339258	4.59300163227678e-07	0.000338462465738505
ENSMUSG00000030691	Fchsd2	219.7626732441	116.615861395424	322.909485092777	2.76900141394871	1.46936579039544	4.50843701798003e-11	1.8272695233873e-07
ENSMUSG00000030771	Micalcl	78.0891756162834	39.3723090082669	116.8060422243	2.96670541216605	1.56886167723703	1.4919973506668e-06	0.00100784421037542
ENSMUSG00000055639	Dach1	41.2129227019448	20.0210645121353	62.4047808917543	3.11695618651691	1.64013787586831	5.91251992275403e-05	0.0265023629752953
ENSMUSG00000018916	Csf2	77.9106714657598	34.804157028876	121.017185902644	3.47708998675759	1.7978804043589	7.90167687228306e-08	7.91639789631113e-05
ENSMUSG00000031216	Stard8	38.3481599195767	11.729618654971	64.9667011841824	5.53868826388908	2.46954434102922	8.78948693150755e-08	7.91639789631113e-05
