# Supplementary material for: TDP-43 enhances translation of specific mRNAs linked to neurodegenerative disease
Source: Nucleic Acids Res. 2018 Oct 24;47(1):341–61. doi: 10.1093/nar/gky972 (PMC6326785; doi:10.1093/nar/gky972)
Supplement: Supplementary Data [file gky972_supplemental_files.zip › Supp Table 6- DEGs in Total mRNA-Cortical Neurons.xlsx]

## Sheet: hTDP-43 (A) vs. A315T (B) 
geneID	geneName	baseMean	baseMeanA	baseMeanB	foldChange	log2FoldChange	pval	padj
ENSMUSG00000106185	RP23-227D7.1	131.330833448239	253.908814979685	8.75285191679348	0.0344724223831842	-4.85841350907316	3.15719229924892e-10	2.39060970740384e-06
ENSMUSG00000019230	Lhx9	113.23567727396	218.919064156516	7.55229039140418	0.0344980937156057	-4.85733954565277	8.57593883355094e-10	2.87636988477299e-06
ENSMUSG00000029797	Sspo	1498.95703754736	2889.07984555834	108.834229536376	0.0376708970863844	-4.73040580006076	1.61969493371531e-09	4.07434260576086e-06
ENSMUSG00000029191	Rfc1	1029.59180357138	1958.14902164362	101.034585499149	0.0515969848986996	-4.27656942642823	4.75175851203307e-10	2.39060970740384e-06
ENSMUSG00000035121	Neil2	83.7508757809681	158.640206632581	8.86154492935507	0.0558593884706597	-4.16205641019868	3.42636337390953e-06	0.00492515260975396
ENSMUSG00000025064	Col17a1	97.889347701534	181.175404360483	14.6032910425855	0.0806030547807111	-3.63302167318688	1.39880046635399e-05	0.0156385892138376
ENSMUSG00000005397	Nid1	99.8968563554853	183.532937551178	16.2607751597926	0.0885986754026554	-3.49657105989178	1.3393708725504e-06	0.00224612495326701
ENSMUSG00000033860	Fgg	195.968992515346	342.786010039093	49.1519749915991	0.143389676218098	-2.80198693838669	2.91539574655883e-05	0.0293347120018749
ENSMUSG00000105925	RP24-274H19.3	706.043203006511	1220.23828762548	191.848118387537	0.157221847841591	-2.6691263837629	5.39128580368504e-06	0.00678088971958486
ENSMUSG00000065922	n-R5-8s1	31.0400262316573	17.6049258801069	44.4751265832077	2.5262887720228	1.3370195584262	3.83948994487567e-08	7.72658956506779e-05

## Sheet: WT (A) vs. A315T (B)
geneID	geneName	baseMean	baseMeanA	baseMeanB	foldChange	log2FoldChange	pval	padj
ENSMUSG00000049537	Tecrl	49.2918706708407	121.055753763592	1.44928194233971	0.011972020307023	-6.38418955871477	2.72616203280716e-16	1.93752230188795e-13
ENSMUSG00000063548	Gm4825	45.5864680534178	111.86283869899	1.40222095636964	0.0125351812333572	-6.31787333500091	4.9921895005272e-16	3.31148570201638e-13
ENSMUSG00000019230	Lhx9	335.835029885668	823.205773012759	10.9212011342744	0.0132666721885406	-6.23604965924617	4.07344617750694e-33	4.05307894661941e-29
ENSMUSG00000106185	RP23-227D7.1	339.691964861911	830.251460521437	12.652301088893	0.0152391193397562	-6.03607665707979	1.03696349864629e-31	5.15889340576527e-28
ENSMUSG00000029797	Sspo	3745.74453454443	9128.34532633541	157.344006683782	0.0172368595905155	-5.85835923819503	1.50932545897625e-15	8.83399312753747e-13
ENSMUSG00000083193	4930595D18Rik	38.0580701047181	92.7467194403338	1.59897054764095	0.0172401844215051	-5.85808098248415	7.74296401393605e-14	3.66869009231732e-11
ENSMUSG00000104535	RP23-162P5.1	50.3376930783693	122.387730129577	2.304335044231	0.0188281541114564	-5.73096462289666	1.90848456050079e-14	9.99443230367517e-12
ENSMUSG00000035121	Neil2	268.424309755954	651.845031377506	12.8104953415853	0.0196526700748392	-5.66913085479528	5.22729550417592e-28	1.73371967555168e-24
ENSMUSG00000055198	Gm12830	38.1044354247982	92.4458758220674	1.87680849328535	0.0203017006069334	-5.62225560746637	7.53034016412223e-13	3.25769063621809e-10
ENSMUSG00000027215	Cd82	44.5024708898548	106.879416685748	2.91784035925921	0.0273003020575831	-5.19493927619127	8.34199592073823e-13	3.45845247547273e-10
ENSMUSG00000029191	Rfc1	2214.47693522899	5317.04900418442	146.095555925367	0.0274768120080128	-5.18564156433183	9.82537894177368e-20	1.62937534117747e-16
ENSMUSG00000086580	Gm15280	80.4176530723275	193.053533961019	5.32706581319969	0.0275937233776581	-5.17951604892082	2.09837291149855e-17	2.21663935309549e-14
ENSMUSG00000005397	Nid1	340.76164021933	816.633170847696	23.5139531337525	0.0287937766590403	-5.11809916120927	5.73937827775041e-25	1.42767034659041e-21
ENSMUSG00000020153	Ndufs7	6897.32031246292	16494.1028773489	499.465269205599	0.0302814450061123	-5.04542213856563	4.91610332556816e-07	0.000111170972930462
ENSMUSG00000026068	Il18rap	93.3451566674945	221.96425552081	7.59909076528385	0.0342356509044826	-4.86835674787944	5.28684082547874e-17	4.04646663180873e-14
ENSMUSG00000025064	Col17a1	259.198810948264	616.320385424592	21.117761297379	0.0342642589743818	-4.86715170328755	3.45073823428117e-21	6.86696908621953e-18
ENSMUSG00000098374	Gm28043	52.7725202387518	124.578597517931	4.90180205263233	0.0393470640245953	-4.6676002001711	1.44051100073504e-12	5.54876748997244e-10
ENSMUSG00000097378	B230208H11Rik	67.3959163762097	157.09712489255	7.59511069864937	0.0483465926180648	-4.37044197507251	6.08581690941238e-12	1.89230869527041e-09
ENSMUSG00000035032	Nek11	97.2709158694603	226.173748572171	11.335694067653	0.0501194066031756	-4.31848685603522	3.29776269670985e-14	1.64063694161315e-11
ENSMUSG00000064336	mt-Tf	146.492154442195	340.441018612923	17.1929116617102	0.0505018805658618	-4.3075190784939	9.99816160882958e-18	1.24352135009818e-14
ENSMUSG00000064349	mt-Tc	218.139416744314	506.257973226461	26.0603790895492	0.0514764812956177	-4.27994274909217	3.14468510552242e-17	2.60746806666234e-14
ENSMUSG00000027253	Lrp4	155.669851040826	359.986583382764	19.458696146201	0.0540539482425962	-4.20945618972453	6.69378900667603e-16	4.16270003852666e-13
ENSMUSG00000064347	mt-Ta	54.3834880601087	125.694692326138	6.84268521608926	0.0544389352442557	-4.19921733992132	1.44308906763483e-10	4.22315771263722e-08
ENSMUSG00000027954	Efna1	36.9354131928645	85.2715864204713	4.71129770779319	0.0552504990884295	-4.17786869306884	8.47563713681995e-09	2.16237409003483e-06
ENSMUSG00000033860	Fgg	556.668810917347	1285.04702883997	71.0833323022644	0.0553157438653684	-4.17616603365772	6.74830964071495e-19	9.5922401321591e-16
ENSMUSG00000051980	Casr	76.9976290913724	177.673822410109	9.88016687888117	0.0556084556793945	-4.1685519176315	1.44992919335963e-12	5.54876748997244e-10
ENSMUSG00000028463	Car9	313.022268642615	717.486090967647	43.379720425927	0.0604607127190749	-4.04785820402422	2.41040752798492e-17	2.21663935309549e-14
ENSMUSG00000065145	Vaultrc5	162.802840226125	368.750052936181	25.5046984194216	0.0691652739202065	-3.85380830968353	1.64262319245225e-15	9.08005598049996e-13
ENSMUSG00000046408	1700067K01Rik	37.0952808339669	83.9396100544869	5.86572802028698	0.0698803344032622	-3.83896967767383	6.8763945911146e-08	1.66878356540464e-05
ENSMUSG00000050310	Rictor	854.542482005511	1929.62122073354	137.823322853492	0.0714250659002903	-3.80742572751083	2.45055606874878e-17	2.21663935309549e-14
ENSMUSG00000105925	RP24-274H19.3	1709.74925285006	3858.23911997181	277.422674768891	0.0719039608853788	-3.79778494494741	2.01836909537138e-12	7.43806388849822e-10
ENSMUSG00000012123	Aim1l	59.1062894986377	133.298427238919	9.64486433845025	0.0723554248780684	-3.78875500230198	3.32095312556786e-09	9.17874544427783e-07
ENSMUSG00000041515	Irf8	157.927319226287	353.028175538945	27.8600816845154	0.0789174451642087	-3.66351193807954	2.34434454550811e-12	8.33079579564489e-10
ENSMUSG00000030428	Ttyh1	6613.07111109416	14670.7929661783	1241.25654103807	0.0846073244915689	-3.56307362630828	0.000257256885553528	0.0350644659076383
ENSMUSG00000045350	Fam186a	54.1242579091245	119.787881018764	10.3485091693647	0.086390284904895	-3.53298710779786	2.66541767281344e-11	8.03663813469506e-09
ENSMUSG00000023781	Hes7	149.089457603627	328.627790648781	29.3972355735242	0.0894545026623824	-3.48270208809898	2.53203618555722e-12	8.39792001543145e-10
ENSMUSG00000096243	Gm24265	45.3757496694555	98.8462362617824	9.72875860790433	0.0984231567718864	-3.34485840033259	8.32474760884796e-08	1.93525842601377e-05
ENSMUSG00000106512	RP24-141D20.1	541.155571634216	1176.10302905442	117.857266687415	0.100209984819249	-3.31890183055047	3.89795269335346e-13	1.76293769540304e-10
ENSMUSG00000009772	Nuak2	60.4277130329181	131.321123803972	13.1654391855489	0.100253780992626	-3.31827144707053	6.0317817525042e-08	1.50040571093542e-05
ENSMUSG00000079304	4933413G19Rik	38.9937000325322	84.0682119474054	8.94402542261678	0.106390099366123	-3.23256419461206	1.02788220968681e-06	0.000217604850774122
ENSMUSG00000088148	Mir1983	40.0685456914321	85.4438281458194	9.81835738850728	0.114910083051887	-3.12142269872478	1.63532076353057e-05	0.0031291233840633
ENSMUSG00000020783	1200014J11Rik	1013.92380653375	2117.05256377486	278.504635039673	0.131553009030196	-2.92628384704268	2.45910866596739e-12	8.39792001543145e-10
ENSMUSG00000040610	Tlx3	173.304816147235	361.525170889045	47.8245796526959	0.132285615231404	-2.91827190373646	7.60031056605051e-09	1.99008131926849e-06
ENSMUSG00000052551	Adarb2	801.025176391506	1655.1081997028	231.636494183975	0.139952478167632	-2.83699106164928	8.16762606326142e-10	2.32193940941289e-07
ENSMUSG00000018916	Csf2	56.125654802145	115.21112312361	16.7353425878348	0.145258045699974	-2.78331001958813	3.7503912794669e-05	0.00643386090184408
ENSMUSG00000066440	Zfyve26	284.155535176188	581.078042254983	86.2071971236581	0.14835734764493	-2.75285171442309	4.16396060059726e-09	1.11976778313359e-06
ENSMUSG00000030528	Blm	45.9653136385102	93.9914161414591	13.9479119698776	0.148395593368714	-2.7524798433565	5.9871852903601e-05	0.00992874893984716
ENSMUSG00000024210	Ip6k3	163.767083395176	334.339184187104	50.052349533891	0.149705304975203	-2.73980274907012	8.36342837372784e-08	1.93525842601377e-05
ENSMUSG00000064346	mt-Tw	37.8296808415963	77.1947661640758	11.5862906266099	0.150091660385154	-2.73608427685768	2.91876067070917e-05	0.00509502959185197
ENSMUSG00000021108	Prkch	85.1118069310562	173.156532927371	26.4153229335128	0.152551696935353	-2.71262986681214	7.74104960034374e-07	0.000171163207829823
ENSMUSG00000093064	Gm23153	56.2875635625237	114.223630208322	17.6635191319914	0.154639798260452	-2.69301643433134	2.15929947374864e-05	0.00390636904796345
ENSMUSG00000055775	Myh8	37.2470093407875	75.1325006686399	11.9900151222192	0.159584933491023	-2.64760364259919	0.000110784492043424	0.0169585491666473
ENSMUSG00000028195	Cyr61	100.302029271031	199.019813680809	34.4901729978465	0.173300197402267	-2.52865479704762	4.65047264970053e-06	0.000964004226344172
ENSMUSG00000015340	Cybb	204.909007439617	401.693390613245	73.7194186571988	0.183521612204411	-2.44597812454843	8.96714501125623e-07	0.000193963245352173
ENSMUSG00000064338	mt-Tv	94.9210879090374	186.005528847971	34.1981272830816	0.183855434270628	-2.44335627554267	7.98675627082698e-06	0.00158936449789457
ENSMUSG00000074818	Pdzd7	84.2073723214163	164.698542200961	30.5465924017199	0.18546971936429	-2.43074442981457	1.22311709314179e-05	0.00238627746603153
ENSMUSG00000063531	Sema3e	79.9784165068524	155.719191089766	29.4845667849101	0.189344464086725	-2.40091485349804	2.01506381000584e-05	0.00378299715274682
ENSMUSG00000027996	Sfrp2	106.596064706618	207.094316332834	39.5972302891412	0.191203848518479	-2.38681653295653	6.69520667636682e-06	0.0013595368659153
ENSMUSG00000033987	Dnah17	69.9996799806963	135.787820641169	26.1409195403808	0.19251299134891	-2.37697228844485	9.74193889147375e-05	0.015634240640349
ENSMUSG00000031216	Stard8	89.7409312233287	172.683447583757	34.4459203163768	0.199474360735528	-2.32572477208295	2.28837891260095e-05	0.00406595896078204
ENSMUSG00000088088	Rmrp	90.1728317852134	170.841698854839	36.3935870721298	0.21302520003066	-2.23090398927758	4.10284976203169e-05	0.00691921273427379
ENSMUSG00000064372	mt-Tp	63.6472502505222	119.806421853726	26.2078025150528	0.218751233110445	-2.19263694538327	0.000371038198873903	0.0479458451791602
ENSMUSG00000103831	Gm37608	112.877398290293	212.468179233571	46.4835443281075	0.218778851947552	-2.19245480677957	0.000123212881310711	0.0185752752885087
ENSMUSG00000083996	Gm11649	114.372764709783	213.023909033305	48.6053351607684	0.228168450111247	-2.13182877747116	0.000165287345781432	0.0245464043361977
ENSMUSG00000040856	Dlk1	254.270242119038	470.725190508619	109.96694319265	0.233611766291561	-2.09781515481761	4.10150209485453e-12	1.31644986592912e-09
ENSMUSG00000025578	Cbx8	1636.08662376402	2990.5308781981	733.123787474631	0.245148375768106	-2.02827289181592	0.000262258029289806	0.0352630728572104
ENSMUSG00000074682	Zcchc3	138.904331065634	250.649825105343	64.4073350391615	0.256961420228769	-1.96037632310513	8.47687557164987e-05	0.0138270347439207
ENSMUSG00000098134	Rnf113a2	199.933121255299	360.406758476468	92.9506964411868	0.257904976127843	-1.95508848552253	0.000229037169235663	0.0325559976270692
ENSMUSG00000055991	Zkscan5	284.363557074884	511.865863869332	132.695352545251	0.259238526949562	-1.94764795340619	0.000101070200027512	0.0159626744487896
ENSMUSG00000089043	Gm24359	242.315961929302	434.159007737953	114.420598056868	0.263545373970287	-1.92387672632096	0.000321811145320802	0.0425365476326878
ENSMUSG00000034883	Lrr1	511.570923406128	910.851661918179	245.383764398095	0.269400358650427	-1.89217632343812	0.000172725775271162	0.0252738450580597
ENSMUSG00000029119	Man2b2	104.328436334677	184.283111594491	51.0253194948006	0.2768854891439	-1.85263864713663	0.000254397013588116	0.0350644659076383
ENSMUSG00000020387	Jade2	199.954997431374	351.856852876458	98.6870938013189	0.280475122182626	-1.83405528375189	0.000250137499577759	0.0350544805746296
ENSMUSG00000105703	RP24-378G4.3	666.661958087606	1162.73923091154	335.943776204986	0.288924435740954	-1.79123587010744	0.000107101110348023	0.0166508757494192
ENSMUSG00000036615	Rfxap	926.001739436493	1599.4289542798	477.050262874289	0.298262865379412	-1.74534372588969	0.00020029012087952	0.0288824159819017
ENSMUSG00000047220	Ccdc36	27.6252414310938	46.6809588262414	14.9214298343287	0.319647029742258	-1.64544840694587	2.150059966835e-05	0.00390636904796345
ENSMUSG00000036928	Stag3	117.866740230381	170.404905879937	82.8412964640106	0.486143846834893	-1.04054483371196	0.000324902273375304	0.0425365476326878

## Sheet: WT (A) vs. hTDP-43 (B)
geneID	geneName	baseMean	baseMeanA	baseMeanB	foldChange	log2FoldChange	pval	padj
ENSMUSG00000104535	RP23-162P5.1	36.9734003955835	71.4344311538683	13.9993798900603	0.195975241405729	-2.3512566923702	3.94792906862059e-08	5.14973422188583e-05
ENSMUSG00000040856	Dlk1	142.208993252563	274.165202558319	54.238187048725	0.197830310129119	-2.33766461255711	7.72267939906515e-13	7.34735718027058e-09
ENSMUSG00000098374	Gm28043	39.2326300635075	72.7131918747406	16.9122555226853	0.232588545305771	-2.10414804724857	9.22887374971793e-08	7.98213680498331e-05
ENSMUSG00000096243	Gm24265	31.1529300943813	57.69206272658	13.4601750062489	0.233310690762449	-2.0996756788786	1.32759970261654e-06	0.000701710198371875
ENSMUSG00000064349	mt-Tc	160.234274501457	295.473777314221	70.0746059596144	0.237160152066874	-2.07606646799196	5.18869968665412e-09	8.22754813647121e-06
ENSMUSG00000064336	mt-Tf	109.068054408064	198.696978813195	49.315438137977	0.24819420220949	-2.01045868023018	1.96764408963189e-09	4.68004146718946e-06
ENSMUSG00000020783	1200014J11Rik	679.836870763558	1235.4426705931	309.433004210529	0.250463264363354	-1.99732907712466	1.15195938052897e-07	9.13311795529385e-05
ENSMUSG00000064347	mt-Ta	40.8235391399162	73.3611908793545	19.131771313624	0.26078872336038	-1.9390466068513	5.47839702210558e-06	0.00226615083775272
ENSMUSG00000023781	Hes7	106.961599019585	191.803006491546	50.4006607049438	0.262773048383708	-1.92811078329538	1.19252978985312e-05	0.00420212163728244
ENSMUSG00000028463	Car9	234.276807527507	418.774415802202	111.278402011044	0.265723974082514	-1.91199969871252	2.10081627041439e-06	0.00105195610509066
ENSMUSG00000083193	4930595D18Rik	30.7560062604306	54.1342038502607	15.1705412005438	0.280239481169922	-1.8352678726106	3.05092017117818e-07	0.000207331817918494
ENSMUSG00000047220	Ccdc36	15.4671052193261	27.1852799484977	7.65498873321173	0.28158579745046	-1.82835352534579	1.34343103481142e-05	0.00452937986291079
ENSMUSG00000065145	Vaultrc5	124.41415475904	215.218614113218	63.8778485229213	0.296804478488639	-1.75241523391044	2.23606884660548e-07	0.000163645838512343
ENSMUSG00000046408	1700067K01Rik	28.4327379027188	48.9908220391176	14.7273484784529	0.300614438898242	-1.73401378947003	3.72792774447275e-05	0.0107477286548224
ENSMUSG00000038756	Ttll6	31.7041686863572	54.4015254972598	16.5725974790888	0.304634793374013	-1.71484736855298	1.94515222888529e-05	0.00616872610187154
ENSMUSG00000097378	B230208H11Rik	53.6914275076343	91.6900945451908	28.35898281593	0.309291673834547	-1.69296009844463	3.51267878690572e-06	0.00160016483150203
ENSMUSG00000049537	Tecrl	41.4211339068186	70.6558391502834	21.9313304111754	0.310396574082546	-1.68781546062713	9.0959725859635e-08	7.98213680498331e-05
ENSMUSG00000009772	Nuak2	45.1099162600104	76.6406264693762	24.0894427870999	0.314316882531296	-1.66970833089561	2.14473160215854e-05	0.00658225047191494
ENSMUSG00000005397	Nid1	282.960452529221	476.642647743762	153.83898905286	0.322755401307611	-1.63148685566938	4.87151650167884e-08	5.14973422188583e-05
ENSMUSG00000055198	Gm12830	32.6086429838588	53.9580346352802	18.3757152162445	0.34055568073322	-1.55403739723638	9.49234977808634e-06	0.00347346983802744
ENSMUSG00000024210	Ip6k3	118.196363809126	195.128018297577	66.9085941501586	0.342895883092097	-1.54415751192694	9.50979293270777e-05	0.0251322694338283
ENSMUSG00000035121	Neil2	231.976891404175	380.457170392042	132.990038745597	0.349553245661155	-1.51641586417818	5.68825691623334e-10	2.25189269346263e-06
ENSMUSG00000086580	Gm15280	69.9112089793572	112.678773724089	41.3994991495361	0.367411694157314	-1.44453054891096	4.44727215951743e-08	5.14973422188583e-05
ENSMUSG00000027215	Cd82	38.8863392786819	62.3808520364451	23.2233307735065	0.372283000558226	-1.42552835452462	1.18232799170418e-06	0.000661686383121974
ENSMUSG00000019230	Lhx9	302.295588051287	480.478929906379	183.506693481225	0.381924538328833	-1.38864048001193	7.10077578346425e-10	2.25189269346263e-06
ENSMUSG00000033860	Fgg	472.393835561802	750.036256012492	287.298888594675	0.38304666779987	-1.38440792388094	5.84225909098669e-06	0.00231596887465197
ENSMUSG00000074818	Pdzd7	61.9662274864232	96.1176978571137	39.1985805726295	0.407818554194891	-1.2940006808962	6.07365311633432e-05	0.0165099244996585
ENSMUSG00000012123	Aim1l	50.3347506884752	77.7998958305759	32.0246539270747	0.411628493652671	-1.28058524329542	0.000110859463376695	0.0278346890526536
ENSMUSG00000051980	Casr	67.2718790084131	103.699109750329	42.9870585138026	0.414536427721515	-1.27042920961025	3.88867141533958e-06	0.00168167362934276
ENSMUSG00000050310	Rictor	734.004193089591	1126.20372139945	472.537840883016	0.419584691387652	-1.25296605296363	3.53200141491935e-06	0.00160016483150203
ENSMUSG00000025064	Col17a1	235.014255880777	359.729677211086	151.870641660571	0.422179906973466	-1.24407017749919	3.48016667842257e-07	0.000220735371856749
ENSMUSG00000106185	RP23-227D7.1	321.53591585994	484.593635355294	212.830769529705	0.439194314580012	-1.18706871627356	4.9340088004663e-09	8.22754813647121e-06
ENSMUSG00000026068	Il18rap	86.2083305974086	129.552747454072	57.312052692966	0.442383923299532	-1.17662913742839	1.02179985683204e-06	0.000607587739868751
ENSMUSG00000063548	Gm4825	44.3209342039128	65.2907119081505	30.3410824010877	0.464707483106798	-1.10560521837497	8.10240781791874e-06	0.00308345231918715
ENSMUSG00000035032	Nek11	92.2466713635388	132.0080148245	65.7391090562314	0.497993316115157	-1.00580171579125	1.38061820500749e-05	0.00452937986291079
ENSMUSG00000106512	RP24-141D20.1	484.154336156426	686.439456759539	349.297589087684	0.508854183202997	-0.9746757967566	2.509941397363e-05	0.00746236951703488
ENSMUSG00000027253	Lrp4	148.751767648783	210.103571229729	107.850565261486	0.513320952281965	-0.962066946483099	4.26240660000774e-05	0.0119272165860216
ENSMUSG00000027954	Efna1	35.7564422379093	49.7694140427025	26.4144610347138	0.53073682989416	-0.913931428440417	0.000111174919487159	0.0278346890526536
ENSMUSG00000003545	Fosb	39.6155889834988	16.5166693097812	55.0148687659771	3.33086942252922	1.73589879827464	0.00017467107667653	0.0426107852179617
