# Supplementary material for: TDP-43 enhances translation of specific mRNAs linked to neurodegenerative disease
Source: Nucleic Acids Res. 2018 Oct 24;47(1):341–61. doi: 10.1093/nar/gky972 (PMC6326785; doi:10.1093/nar/gky972)
Supplement: Supplementary Data [file gky972_supplemental_files.zip › Supp Table 7- Consolidated TDP-43 CLIP qRT-PCR results.xlsx]

## Sheet: Experiment 1
UV Treated-
	Input	IgG	TDP IP	∆ CT Input/TDPIP	2∆ CT Input/TDPIP (fold change)	Input adjustment	% Input in IP	Normalization to GAPDH
GAPDH	21.4748	30.97	24.3659	-2.89116	0.134795	0.00673977	0.673977	1
TDP43	25.5642	30.4629	23.5257	2.03849	4.10814	0.205407	20.5407	30.4768
Camta1	28.6505	34.0274	27.6103	1.0402	2.05652	0.102826	10.2826	15.2566
Mid1ip1	26.1233	31.0263	25.6274	0.49597	1.41027	0.0705134	7.05134	10.4623
Dennd4a	31.5261	35.3584	28.6435	2.88258	7.37466	0.368733	36.8733	54.71
Non UV Treated
	Input	IgG	TDP IP	∆ CT Input/TDPIP	2∆ CT Input/TDPIP (fold change)	Input adjustment	% Input in IP	Normalization to GAPDH (uv+)	Remarks
GAPDH	16.299	31.2217	35.2825	-18.9835	1.92927e-06	9.64633e-08	9.64633e-06	1.43125e-05
TDP43	20.3108	33.9827	32.8231	-12.5123	0.000171163	8.55817e-06	0.000855817	0.0012698
Camta1	22.7889	Undetermined	Undetermined	#VALUE!	#VALUE!	#VALUE!	#VALUE!		This value was set to zero for consolidated analysis
Mid1ip1	19.936	33.7381	37.1255	-17.1895	6.69022e-06	3.34511e-07	3.34511e-05	4.96324e-05
Dennd4a	23.2672	34.9099	35.873	-12.6058	0.000160431	8.02154e-06	0.000802154	0.00119018

## Sheet: Experiment 2
UV Treated-
	Input	IgG	TDP IP	∆ CT Input/TDPIP	2∆ CT Input/TDPIP (fold change)	Input adjustment	% Input in IP	Normalization to GAPDH
GAPDH	21.5991	27.6125	24.3686	-2.76957	0.146648	0.00733242	0.733242	1
TDP43	25.366	30.1094	22.8742	2.49182	5.62486	0.281243	28.1243	38.3561
Camta1	28.468	31.4139	26.9326	1.53542	2.89872	0.144936	14.4936	19.7665
Mid1ip1	26.088	26.8377	25.565	0.523004	1.43694	0.0718472	7.18472	9.79856
Dennd4a	30.544	30.5645	27.7249	2.81909	7.05718	0.352859	35.2859	48.1231
Non UV Treated
	Input	IgG	TDP IP	∆ CT Input/TDPIP	2∆ CT Input/TDPIP (fold change)	Input adjustment	% Input in IP	Normalization to GAPDH (uv+)
GAPDH	16.2937	33.232	30.5459	-14.2522	5.12444e-05	2.56222e-06	0.000256222	0.000349437
TDP43	20.6494	30.2754	32.6035	-11.9541	0.000252034	1.26017e-05	0.00126017	0.00171863
Camta1	23.0499	35.0645	35.1011	-12.0512	0.00023563	1.17815e-05	0.00117815	0.00160676
Mid1ip1	20.3999	39.147	34.1288	-13.7289	7.3653e-05	3.68265e-06	0.000368265	0.000502242
Dennd4a	22.8245	35.9087	36.2037	-13.3792	9.38572e-05	4.69286e-06	0.000469286	0.000640015

## Sheet: Experiment 3
UV Treated-
	Input	IgG	TDP IP	∆ CT Input/TDPIP	2∆ CT Input/TDPIP (fold change)	Input adjustment	% Input in IP	Normalization to GAPDH
GAPDH	22.0264	31.7995	25.2854	-3.25894	0.104463	0.00522314	0.522314	1
TDP43	25.8158	32.3964	23.9793	1.83651	3.57145	0.178573	17.8573	34.1887
Camta1	28.8639	32.9365	28.0185	0.845437	1.79681	0.0898405	8.98405	17.2005
Mid1ip1	26.5616	32.3898	26.373	0.188656	1.1397	0.0569851	5.69851	10.9101
Dennd4a	31.2987	35.4539	28.696	2.60272	6.07433	0.303716	30.3716	58.1482
Non UV Treated
	Input	IgG	TDP IP	∆ CT Input/TDPIP	2∆ CT Input/TDPIP (fold change)	Input adjustment	% Input in IP	Normalization to GAPDH (uv+)
GAPDH	15.6384	32.7338	26.6984	-11.0601	0.000468371	2.34186e-05	0.00234186	0.00448362
TDP43	19.4863	34.245	29.6588	-10.1725	0.000866511	4.33255e-05	0.00433255	0.00829492
Camta1	21.7084	Undetermined	30.5551	-8.84662	0.00217221	0.000108611	0.0108611	0.0207941
Mid1ip1	19.4101	34.4498	29.2071	-9.79709	0.00112404	5.6202e-05	0.0056202	0.0107602
Dennd4a	21.9763	36.1386	31.363	-9.38668	0.00149392	7.46961e-05	0.00746961	0.014301

## Sheet: Consolidated- % Input in IP
	UV-treated
			Replicate
		1	2	3	Mean	SEM	P-value
	GAPDH	0.673977	0.733242	0.522314	0.643178	0.0628068
	TDP43	20.5407	28.1243	17.8573	22.1741	3.07431	0.00218973
	Camta1	10.2826	14.4936	8.98405	11.2534	1.6629	0.00310378
	Mig12	7.05134	7.18472	5.69851	6.64486	0.474739	0.000233205
	Dennd4a	36.8733	35.2859	30.3716	34.177	1.95706	6.81908e-05
	No UV treatment
			Replicate
		1	2	3	Mean	SEM	P-value
	GAPDH	9.64633e-06	0.000256222	0.00234186	0.000869242	0.00073974
	TDP43	0.000855817	0.00126017	0.00433255	0.00214951	0.00109774	0.388227
	Camta1	0	0.00117815	0.0108611	0.00401307	0.00344085	0.422199
	Mig12	3.34511e-05	0.000368265	0.0056202	0.00200731	0.00180903	0.591609
	Dennd4a	0.000802154	0.000469286	0.00746961	0.00291368	0.00227999	0.441765
