# Supplementary material for: TDP-43 enhances translation of specific mRNAs linked to neurodegenerative disease
Source: Nucleic Acids Res. 2018 Oct 24;47(1):341–61. doi: 10.1093/nar/gky972 (PMC6326785; doi:10.1093/nar/gky972)
Supplement: Supplementary Data [file gky972_supplemental_files.zip › Supp Table 8-(UG) repeat motifs analysis.xlsx]

## Sheet: Sheet1
Gene name	5’UTR	CDS	3‘UTR
Camta1	-	9	6
MIG12	1	-	5
Dennd4a	-	11	6
