# Supplementary material for: TDP-43 enhances translation of specific mRNAs linked to neurodegenerative disease
Source: Nucleic Acids Res. 2018 Oct 24;47(1):341–61. doi: 10.1093/nar/gky972 (PMC6326785; doi:10.1093/nar/gky972)
Supplement: Supplementary Data [file gky972_supplemental_files.zip › Supp Table 9- Cloning Primers.xlsx]

## Sheet: Tabelle1
Oligo Name	Oligo Sequence	Oligo Description
mhTDP43 S(SalI) For	CGGCGGTCGACATGTCTGAATATATTCGGGTAAC	cloning hTDP
mhTDP43 NoStop(NotI)Rev	CTAAGCGGCCGCCATTCCCCAGCCAGAAGACTTAG	cloning hTDP
FLAG KS A	CACCATGGACTACAAAGACGATGACGACAAGG	Forward sequence for FLAG-tag insertion via KpnI and SalI
FLAG KS B	TCGACCTTGTCGTCATCGTCTTTGTAGTCCATGGTGGTAC	Reverse sequence for FLAG-tag insertion via KpnI and SalI
V5 Xba HindIII A	CTAGATGGTAAGCCTATCCCTAACCCTCTCCTCGGTCTCGATTCTACGTGAGGATCCA	Forward sequence for V5-tag insertion via XbaI and HindIII
V5 Xba HindIII B	AGCTTGGATCCTCACGTAGAATCGAGACCGAGGAGAGGGTTAGGGATAGGCTTACCAT	Reverse sequence for V5-tag insertion via XbaI and HindIII
A315Tmut TDP43 Forward (PAGE Purified)	GGTGGGATGAACTTTGGTACGTTCAGCATTAATCCAGCC	Changing nucleotide 315 from A to T
A315Tmut TDP43 Reverse (PAGE Purified)	GGCTGGATTAATGCTGAACGTACCAAAGTTCATCCCACC	Changing nucleotide 315 from A to T
Camta1 5’UTR forward	CTAGGGGCGGCGGGGTGGCTGGGCCGGCGGCGGCGGCGGTACGAGGCGCGCGCTCGGGGTCCCGGTCGCGAGGAGGAGGAGGGGTAC	cloning Camta1 5'UTR
Camta1 5’UTR reverse	CCCTCCTCCTCCTCGCGACCGGGACCCCGAGCGCGCGCCTCGTACCGCCGCCGCCGCCGGCCCAGCCACCCCGCCGCCC	cloning Camta1 5'UTR
Camta1 3’UTR forward	ATAGCGGCCGCAGACATACAGCAGCATCCCTTAGCAATGTGAC	cloning Camta1 3'UTR
Camta1 3’UTR reverse	TATACGCGTGGGGAAATTTTCTTCATTTTTAATTTACAGCAGAAAG	cloning Camta1 3'UTR
Mig12 5’UTR forward	ATACCTAGGATCAGGCGAGAGGCGGAGC	cloning Mig12 5'UTR
Mig12 5’UTR reverse	TATGGTACCGGTGGCCGAGCGGGC	cloning Mig12 5'UTR
Mig12 3’UTR forward	ATACTCGAGTCTCGGGTCGGCTCTACC	cloning Mig12 3'UTR
Mig12 3’UTR reverse	TATACGCGTGTTTTAAATAAACAAGACATATAACAACAGTGGA	cloning Mig12 3'UTR
Dennd4a 5’UTR forward	CTACCTAGGATGGCGCCGGCCGCG	cloning Dennd4a 5'UTR
Dennd4a 5’UTR reverse	GATGGTACCCTTCCATCACAGAGTTTATATCCATTCAGCAACTAATG	cloning Dennd4a 5'UTR
Dennd4a 3’UTR forward	ATACTCGAGGACGTGTGTGTATATGTATACATTCAATATATATTGTATAG	cloning Dennd4a 3'UTR
Dennd4a 3’UTR reverse	TATACGCGTTGAAGTAAAAATAAGTATTTATTGCCTAAAATGCTGAACC	cloning Dennd4a 3'UTR
